# Supplementary material for: Cancer-associated IDH mutations induce Glut1 expression and glucose metabolic disorders through a PI3K/Akt/mTORC1-Hif1α axis
Source: PLoS One. 2021 Sep 13;16(9):e0257090. doi: 10.1371/journal.pone.0257090 (PMC8437293; doi:10.1371/journal.pone.0257090)
Supplement: S1 Table — (XLSX) [file pone.0257090.s004.xlsx]

## Sheet: Sheet1
Gene	Regulation	Fold change [2MUT] vs [Control]	Fold change [2HG(+)] vs [2HG(-)]	Gene	Regulation	Fold change [2MUT] vs [Control]	Fold change [2HG(+)] vs [2HG(-)]
Gm13415	UP	28.6642	3.15951	Serpina3g	DOWN	-20.524	-6.80214
Gm1045	UP	7.60264	2.66732	Cyp2f2	DOWN	-15.1064	-15.5394
3300005D01Rik	UP	5.38447	2.0992	Ifi27l2a	DOWN	-14.4187	-8.02156
Angptl4	UP	4.20817	4.50073	Oasl2	DOWN	-13.3997	-2.4176
Ptgs2	UP	3.09072	1.73351	Zbp1	DOWN	-10.8607	-2.63453
Pvr	UP	2.8878	2.03814	Clec2d	DOWN	-9.56884	-1.86817
Serpinb9b	UP	2.88747	1.37956	Postn	DOWN	-8.41375	-2.86956
Slc35g1	UP	2.88328	2.68726	Rtp4	DOWN	-7.78022	-1.55856
Hbegf	UP	2.8706	1.69605	Car9	DOWN	-7.52426	-2.80313
Lamc2	UP	2.83507	1.7506	Cfh	DOWN	-7.33766	-2.5603
Pcgf5	UP	2.83154	2.56703	Lbp	DOWN	-6.87238	-3.81373
Atf3	UP	2.8314	5.76881	Mmp9	DOWN	-6.77494	-1.80157
Nxt1	UP	2.8226	2.04516	Igf2	DOWN	-5.46183	-2.97025
Ttbk1	UP	2.82085	1.67457	Apol9b	DOWN	-5.31378	-2.69871
Slc2a1	UP	2.81034	1.77749	Bmp4	DOWN	-5.29203	-2.80663
Stmn4	UP	2.78809	5.74972	Vnn1	DOWN	-5.20494	-3.36513
Angptl6	UP	2.55126	6.90054	Apol9a	DOWN	-4.70323	-2.20812
Nrg2	UP	2.54266	1.87184	Ogn	DOWN	-4.53584	-2.12212
Ier3	UP	2.52264	2.21009	Psmb8	DOWN	-3.99641	-11.6806
2500002B13Rik	UP	2.25555	1.34198	Serpinb8	DOWN	-3.8783	-3.75352
Lrrc8d	UP	2.15441	1.73865	Tnip3	DOWN	-3.71676	-3.40433
Tmem117	UP	2.03092	2.16517	Ccl5	DOWN	-3.57478	-5.29285
Cdsn	UP	1.9529	3.90144	Ednra	DOWN	-3.52055	-2.55816
Rnf128	UP	1.92049	1.90726	Gbp2	DOWN	-3.27549	-1.82075
Dgat2	UP	1.83479	2.30426	Tap1	DOWN	-3.22591	-2.67313
Cers2	UP	1.76682	1.74954	Pla2g7	DOWN	-2.97771	-1.73992
Dusp3	UP	1.69202	1.57624	S100a1	DOWN	-2.64118	-1.73211
Slc6a9	UP	1.68757	3.3582	Col3a1	DOWN	-2.56041	-5.17812
G3bp1	UP	1.62211	1.21724	Fmo1	DOWN	-2.54656	-3.53034
Adpgk	UP	1.56095	1.47391	Itih2	DOWN	-2.54445	-2.42857
Gpc1	UP	1.5309	1.71924	Pcdh18	DOWN	-2.54314	-2.82618
Clptm1l	UP	1.52356	1.37394	Dcn	DOWN	-2.44152	-1.81172
Herpud1	UP	1.50367	1.86404	Ccl17	DOWN	-2.41722	-6.85756
Nkain1	UP	1.40725	1.88454	Col11a1	DOWN	-2.33648	-6.39936
Smad1	UP	1.32566	1.17633	Cx3cl1	DOWN	-2.28308	-2.40976
Slc7a5	UP	1.25983	4.98884	Thbs2	DOWN	-2.1888	-1.53478
Acot7	UP	1.12297	1.60679	Aldh6a1	DOWN	-2.13445	-2.43312
				Mylip	DOWN	-2.11663	-1.63992
				Jup	DOWN	-2.00051	-1.58087
				Cox7a1	DOWN	-1.99386	-3.60084
				Col4a5	DOWN	-1.96091	-1.76336
				Amot	DOWN	-1.95734	-1.85384
				Acta2	DOWN	-1.93452	-3.90036
				Cav1	DOWN	-1.93347	-1.77446
				Nrg1	DOWN	-1.93198	-1.8125
				Capn6	DOWN	-1.89703	-2.43335
				H2-T22	DOWN	-1.89662	-1.80816
				Lgals9	DOWN	-1.89023	-1.51974
				Csf1	DOWN	-1.85112	-1.42057
				Kank2	DOWN	-1.80566	-1.49729
				Egr1	DOWN	-1.77242	-2.47187
				Edil3	DOWN	-1.75966	-2.18241
				Col1a2	DOWN	-1.75614	-1.76729
				Cyp39a1	DOWN	-1.73334	-2.76539
				Rab3d	DOWN	-1.66388	-1.73552
				Flcn	DOWN	-1.64818	-1.55783
				H2-K1	DOWN	-1.64652	-2.44149
				Csrp2	DOWN	-1.63362	-2.80101
				Rhbdf1	DOWN	-1.633	-1.62686
				Gpr176	DOWN	-1.62818	-1.90964
				Nfix	DOWN	-1.5983	-1.31733
				Baiap2	DOWN	-1.57295	-1.62933
				Arhgef17	DOWN	-1.56304	-1.49993
				Slc27a1	DOWN	-1.52831	-1.4339
				Ptn	DOWN	-1.51882	-2.12985
				Nlgn2	DOWN	-1.51184	-1.67526
				Adamts1	DOWN	-1.47737	-2.35415
				St3gal4	DOWN	-1.46343	-1.89836
				2310022B05Rik	DOWN	-1.44018	-1.48246
				Wdr1	DOWN	-1.42193	-1.34377
				Sdc2	DOWN	-1.41359	-1.38834
				Nicn1	DOWN	-1.40696	-1.42111
				Tmem173	DOWN	-1.39582	-1.41009
				Cnn3	DOWN	-1.3877	-1.53505
				Klf9	DOWN	-1.36993	-1.42881
				S1pr3	DOWN	-1.31875	-4.07534
				Rab13	DOWN	-1.30103	-1.83988
				Eml1	DOWN	-1.27925	-2.11636
				Zfp354c	DOWN	-1.27409	-1.65841
				Plin3	DOWN	-1.26025	-1.43233
