# Supplementary material for: Cancer-associated IDH mutations induce Glut1 expression and glucose metabolic disorders through a PI3K/Akt/mTORC1-Hif1α axis
Source: PLoS One. 2021 Sep 13;16(9):e0257090. doi: 10.1371/journal.pone.0257090 (PMC8437293; doi:10.1371/journal.pone.0257090)
Supplement: S2 Table — (XLSX) [file pone.0257090.s005.xlsx]

## Sheet: Sheet1
Name of gene set	NES	FDR q-value
HALLMARK_XENOBIOTIC_METABOLISM	1.43	0.284
HALLMARK_PANCREAS_BETA_CELLS	1.41	0.231
HALLMARK_REACTIVE_OXYGEN_SPECIES_PATHWAY	1.36	0.282
HALLMARK_TNFA_SIGNALING_VIA_NFKB	1.36	0.252
HALLMARK_TGF_BETA_SIGNALING	1.35	0.211
HALLMARK_ADIPOGENESIS	1.33	0.221
HALLMARK_ESTROGEN_RESPONSE_EARLY	1.26	0.273
HALLMARK_COAGULATION	1.25	0.245
HALLMARK_INFLAMMATORY_RESPONSE	1.24	0.227
HALLMARK_PROTEIN_SECRETION	1.23	0.209
HALLMARK_P53_PATHWAY	1.22	0.219
HALLMARK_UNFOLDED_PROTEIN_RESPONSE	1.21	0.242
HALLMARK_CHOLESTEROL_HOMEOSTASIS	1.2	0.235
HALLMARK_HYPOXIA	1.18	0.268
HALLMARK_MYOGENESIS	1.17	0.271
HALLMARK_UV_RESPONSE_DN	1.14	0.3
HALLMARK_ALLOGRAFT_REJECTION	1.13	0.293
HALLMARK_PI3K_AKT_MTOR_SIGNALING	1.12	0.295
HALLMARK_GLYCOLYSIS	1.11	0.303
HALLMARK_BILE_ACID_METABOLISM	1.1	0.301
