# Supplementary material for: Cancer-associated IDH mutations induce Glut1 expression and glucose metabolic disorders through a PI3K/Akt/mTORC1-Hif1α axis
Source: PLoS One. 2021 Sep 13;16(9):e0257090. doi: 10.1371/journal.pone.0257090 (PMC8437293; doi:10.1371/journal.pone.0257090)
Supplement: S3 Table — (XLSX) [file pone.0257090.s006.xlsx]

## Sheet: Sheet1
Name of gene set	NES	FDR q-value
HALLMARK_MITOTIC_SPINDLE	1.64	0.054
HALLMARK_UNFOLDED_PROTEIN_RESPONSE	1.53	0.078
HALLMARK_G2M_CHECKPOINT	1.51	0.088
HALLMARK_MTORC1_SIGNALING	1.46	0.1
HALLMARK_DNA_REPAIR	1.4	0.119
HALLMARK_PI3K_AKT_MTOR_SIGNALING	1.35	0.15
HALLMARK_E2F_TARGETS	1.34	0.139
HALLMARK_MYC_TARGETS_V2	1.32	0.142
HALLMARK_GLYCOLYSIS	1.3	0.153
HALLMARK_MYC_TARGETS_V1	1.29	0.151
HALLMARK_OXIDATIVE_PHOSPHORYLATION	1.2	0.2
HALLMARK_SPERMATOGENESIS	1.11	0.284
HALLMARK_REACTIVE_OXYGEN_SPECIES_PATHWAY	0.98	0.525
HALLMARK_HYPOXIA	0.96	0.541
HALLMARK_FATTY_ACID_METABOLISM	0.77	0.89
